# Supplementary material for: Large Extracellular Vesicles Derived from Natural Killer Cells Affect the Functions of Monocytes
Source: Int J Mol Sci. 2024 Aug 31;25(17):9478. doi: 10.3390/ijms25179478 (PMC11395174; doi:10.3390/ijms25179478)
Supplement: Supplementary file 1 [file ijms-25-09478-s001.zip]

Archive with 5 entries (5 files):
- SF1.tif
- SF2.tif
- SF3.tif
- SF4.tif
- Suppl_rev3.docx
